# Supplementary material for: Endogenous Carboxyhemoglobin Level Variation in COVID-19 and Bacterial Sepsis: A Novel Approach?
Source: Microorganisms. 2022 Jan 27;10(2):305. doi: 10.3390/microorganisms10020305 (PMC8878399; doi:10.3390/microorganisms10020305)
Supplement: Supplementary file 1 [file microorganisms-10-00305-s001.zip]

Archive with 1 entries (1 files):
- microorganisms-1538696-supplementary.pdf
